# Supplementary material for: Molecular phylogeny and dynamic evolution of disease resistance genes in the legume family
Source: BMC Genomics. 2016 May 26;17:402. doi: 10.1186/s12864-016-2736-9 (PMC4881053; doi:10.1186/s12864-016-2736-9)
Supplement: Additional file 1: Table S1. — Overview information of the seven published genomes in the legume family. Table S2. The genome assembly and number of identified R-genes in the seven legume species and grape. Table S3. The number of R-genes in each R-gene family in seven species of legumes and grape. Each row represents one R-gene family. Table S4. Global statistics of R-genes in families or clusters in seven species of legumes and grape. Table S5. Statistics on the expansions and contractions of R-genes during the evolution of legumes. Table S6. The gene pairs with outlier Ka/Ks values between wild and cultivated soybeans. The threshold for an outlier Ka/Ks value was set at 0.8. (XLSX 29 kb) [file 12864_2016_2736_MOESM1_ESM.xlsx]

## Sheet: Table S1
Table S1. Overview information of the seven published genomes in the legume family.
Common name	Latin name	Genome size (Mb)	#Chrs	#WGD (Mya)	#Genes
Cultivated soybean	Glycine max	950	20	2(54 & 13)	46430
Wild soybean	Glycine soja	868	20	2(54 & 13)	52395
Barrel clover	Medicago truncatula	375	8	1(54)	62388
Bird's-foot trefoil	Lotus japonicus	472	6	1(54)	30799
Pigeonpea	Cajanus cajan	833	11	1(54)	48680
Chickpea	Cicer arietinum	532	8	1(54)	28269
Common bean	Phaseolus vulgaris L	600	11	1(54)	31638
Note: Chrs: chromosomes; WGD: WGD: whole-genome duplication; Mya: million years ago;

## Sheet: Table S2
Table S2. The genome assembly and number of R-genes in the seven legume species and grape.
Commone name	Latin name	Accession	Assembly (Mb)	Assembly version	Annotation version	No. of R-genes
Cultivated soybean	Glycine max	Soybean, cv. Williams 82	950	v1.0	v1.1	744
Wild soybean	Glycine soja	W05	868	v1.0	v1.0	952
Barrel clover	Medicago truncatula	-	375	v3.5	3.5v5	770
Bird’s-foot trefoil	Lotus japonicus	Miyakojima MG-20	315	v3.0	v3.0	270
Pigeonpea	Cajanus cajan	Asha ICPL 87119	605	v5.0	v5.0	815
Chickpea	Cicer arietinum	CDC Frontier	738	v1.0	v1.0	227
Common bean	Phaseolus vulgaris	BAT93 × Jalo EEP558	521	v1.0	v1.0	439
Grape	Vitis vinifera	Grapevine, Pinot noir cv. PN40024	487	v8.0	v8.0	754

## Sheet: Table S3
Table S3. The number of R-genes in each R-gene family in seven species of legumes and grape. Each row represents one R-gene family.
Family ID	Cultivated soybean	Wild soybean	Barrel Clover	Bird’s-foot trefoil	Pigeonpea	Chickpea	Common bean	Grape	Total R-genes in a family
1	54	26	92	7	18	44	115	39	395
2	0	0	0	0	0	381	0	0	381
3	53	64	97	6	7	35	24	0	286
4	28	41	43	8	6	36	20	12	194
5	15	19	39	3	5	8	40	0	129
6	41	23	27	1	6	17	6	1	122
7	19	20	32	3	4	17	17	0	112
8	0	0	0	0	0	101	0	5	106
9	16	17	12	0	7	10	15	23	100
10	10	17	8	1	6	12	23	7	84
11	17	12	14	0	3	6	9	13	74
12	5	7	9	5	3	14	19	0	62
13	1	0	2	1	0	0	1	35	40
14	0	0	0	0	0	32	0	0	32
15	10	7	0	0	1	8	5	0	31
16	1	2	0	0	0	0	0	24	27
17	6	6	3	1	3	2	5	0	26
18	3	3	1	1	1	2	1	12	24
19	3	5	5	1	1	2	2	4	23
20	0	0	9	1	10	0	2	0	22
21	2	3	0	0	0	7	0	10	22
22	4	7	0	0	0	5	5	0	21
23	3	2	6	0	0	5	2	0	18
24	4	2	2	2	2	2	2	1	17
25	1	1	0	0	0	1	9	3	15
26	1	4	1	0	1	2	1	4	14
27	0	0	13	0	1	0	0	0	14
28	0	0	0	0	0	0	0	14	14
29	1	2	1	0	2	2	5	0	13
30	0	0	0	0	0	2	0	11	13
31	1	2	2	0	1	2	2	1	11
32	0	1	0	1	1	1	0	7	11
33	1	0	5	1	1	2	1	0	11
34	0	0	0	0	0	1	0	10	11
35	0	0	0	0	0	0	0	11	11
36	0	0	0	0	0	8	1	0	9
37	0	2	0	1	0	1	1	4	9
38	1	1	3	0	0	0	0	4	9
39	0	0	0	0	0	0	0	9	9
40	0	0	7	0	0	0	1	0	8
41	0	0	0	0	0	0	0	8	8
42	0	0	0	0	0	6	1	0	7
43	1	0	0	0	0	1	1	4	7
44	0	0	0	0	0	7	0	0	7
45	0	0	7	0	0	0	0	0	7
46	0	0	0	0	0	0	0	7	7
47	0	0	0	0	0	0	0	7	7
48	0	0	4	0	1	0	1	0	6
49	0	0	5	0	1	0	0	0	6
50	1	2	1	0	0	2	0	0	6
51	1	0	0	0	0	5	0	0	6
52	2	2	0	0	0	1	1	0	6
53	2	3	0	0	0	0	1	0	6
54	0	1	5	0	0	0	0	0	6
55	0	0	0	0	0	0	0	6	6
56	0	0	0	0	0	0	0	6	6
57	0	0	0	0	0	0	0	6	6
58	0	0	0	0	0	0	0	6	6
59	0	0	0	1	0	3	1	0	5
60	0	0	0	0	0	5	0	0	5
61	0	0	0	0	0	5	0	0	5
62	1	0	0	0	0	0	0	4	5
63	1	4	0	0	0	0	0	0	5
64	0	0	0	0	0	0	0	5	5
65	0	0	0	0	0	0	0	5	5
66	0	0	0	0	0	0	0	5	5
67	0	0	0	0	3	1	0	0	4
68	1	0	0	0	0	1	1	1	4
69	1	0	0	0	0	2	1	0	4
70	0	0	0	0	0	4	0	0	4
71	3	0	0	0	0	1	0	0	4
72	1	1	0	2	0	0	0	0	4
73	0	0	4	0	0	0	0	0	4
74	0	0	0	0	0	0	0	4	4
75	0	0	0	0	0	0	0	4	4
76	1	0	0	0	2	0	0	0	3
77	0	0	2	0	1	0	0	0	3
78	0	1	0	1	1	0	0	0	3
79	0	0	2	0	1	0	0	0	3
80	0	0	0	0	0	3	0	0	3
81	0	0	0	0	0	3	0	0	3
82	0	0	0	1	0	1	1	0	3
83	2	1	0	0	0	0	0	0	3
84	0	2	1	0	0	0	0	0	3
85	0	3	0	0	0	0	0	0	3
86	0	3	0	0	0	0	0	0	3
87	0	0	0	0	0	0	0	3	3
88	0	0	1	0	1	0	0	0	2
89	0	0	0	0	2	0	0	0	2
90	0	0	0	0	1	1	0	0	2
91	0	0	0	0	2	0	0	0	2
92	1	0	0	0	0	1	0	0	2
93	0	0	0	0	0	2	0	0	2
94	1	0	0	0	0	1	0	0	2
95	0	0	0	0	0	2	0	0	2
96	0	0	0	0	0	2	0	0	2
97	0	1	0	0	0	1	0	0	2
98	0	0	0	0	0	2	0	0	2
99	0	0	0	0	0	2	0	0	2
100	1	1	0	0	0	0	0	0	2
101	1	1	0	0	0	0	0	0	2
102	1	1	0	0	0	0	0	0	2
103	1	1	0	0	0	0	0	0	2
104	1	1	0	0	0	0	0	0	2
105	1	1	0	0	0	0	0	0	2
106	1	1	0	0	0	0	0	0	2
107	1	1	0	0	0	0	0	0	2
108	1	1	0	0	0	0	0	0	2
109	1	1	0	0	0	0	0	0	2
110	2	0	0	0	0	0	0	0	2
111	1	1	0	0	0	0	0	0	2
112	1	1	0	0	0	0	0	0	2
113	2	0	0	0	0	0	0	0	2
114	2	0	0	0	0	0	0	0	2
115	1	1	0	0	0	0	0	0	2
116	1	1	0	0	0	0	0	0	2
117	1	1	0	0	0	0	0	0	2
118	1	1	0	0	0	0	0	0	2
119	1	1	0	0	0	0	0	0	2
120	1	1	0	0	0	0	0	0	2
121	1	0	0	0	0	0	1	0	2
122	1	1	0	0	0	0	0	0	2
123	1	1	0	0	0	0	0	0	2
124	1	1	0	0	0	0	0	0	2
125	1	0	1	0	0	0	0	0	2
126	1	1	0	0	0	0	0	0	2
127	1	1	0	0	0	0	0	0	2
128	1	1	0	0	0	0	0	0	2
129	2	0	0	0	0	0	0	0	2
130	1	1	0	0	0	0	0	0	2
131	1	1	0	0	0	0	0	0	2
132	0	2	0	0	0	0	0	0	2
133	0	2	0	0	0	0	0	0	2
134	0	2	0	0	0	0	0	0	2
135	0	2	0	0	0	0	0	0	2
136	0	1	0	0	0	0	1	0	2
137	0	1	0	1	0	0	0	0	2
138	0	2	0	0	0	0	0	0	2
139	0	2	0	0	0	0	0	0	2
140	0	2	0	0	0	0	0	0	2
141	0	0	0	2	0	0	0	0	2
142	0	0	0	2	0	0	0	0	2
143	0	0	0	1	0	0	1	0	2
144	0	0	2	0	0	0	0	0	2
145	0	0	2	0	0	0	0	0	2
146	0	0	2	0	0	0	0	0	2
147	0	0	2	0	0	0	0	0	2
148	0	0	2	0	0	0	0	0	2
149	0	0	2	0	0	0	0	0	2
150	0	0	2	0	0	0	0	0	2
151	0	0	2	0	0	0	0	0	2
152	0	0	2	0	0	0	0	0	2
153	0	0	2	0	0	0	0	0	2
154	0	0	2	0	0	0	0	0	2
155	0	0	2	0	0	0	0	0	2
156	0	0	2	0	0	0	0	0	2
157	0	0	2	0	0	0	0	0	2
158	0	0	0	0	0	0	2	0	2
159	0	0	0	0	0	0	2	0	2
160	0	0	0	0	0	0	2	0	2
161	0	0	0	0	0	0	0	2	2
162	0	0	0	0	0	0	0	2	2
163	0	0	0	0	0	0	0	2	2
164	0	0	0	0	0	0	0	2	2
165	0	0	0	0	0	0	0	2	2
166	0	0	0	0	0	0	0	2	2
167	0	0	0	0	0	0	0	2	2
168	0	0	0	0	0	0	0	2	2
Note: Cultivated soybean: Glycine max; Wild soybean: Glycine soja; Barrel clover: Medicago truncatula; Bird’s-foot trefoil: Lotus japonicas; Pigeonpea: Cajanus cajan; Chickpea: Cicer arietinum; Common bean: Phaseolus vulgaris; Grape: Vitus vinifera.

## Sheet: Table S4
Table S4. Global statistics of R-genes in families or clusters in seven species of legumes and the grape.
Organization	Cultivated soybean	Wild soybean	Barrel Clover	Bird’s-foot trefoil	Pigeonpea	Chickpea	Common bean	Grape
Single gene families	189	147	15	26	28	26	28	4
Multi-gene families	406	450	531	116	656	118	353	646
Number of gene families	189	200	71	48	86	54	60	70
Maximum number of members in a gene family	69	81	94	17	202	18	117	61
Average number of members in a gene family	3.15	2.99	7.69	2.96	7.95	2.67	6.35	9.29
Singleton gene in a family	146	119	139	169	229	43	37	65
Cluster genes	583	222	649	101	480	135	627	680
Number of gene clusters	135	70	142	32	143	35	75	105
Maximal member of a cluster	20	10	29	11	18	17	105	36
Mean members per cluster	4	3	5	3	3	4	8	6
Note: Cultivated soybean: Glycine max; Wild soybean: Glycine soja; Barrel clover: Medicago truncatula; Bird’s-foot trefoil: Lotus japonicas; Pigeonpea: Cajanus cajan; Chickpea: Cicer arietinum; Common bean: Phaseolus vulgaris; Grape: Vitus vinifera.

## Sheet: Table S5
Table S5. Statistics on the expansions and contractions of the numbers of R-genes during the evolution of legumes.
Branch	Branch Length	Number	Expansion	Contraction	Death	No Change	Average Expectation
Vv	84	71	386	378	362	4	0.0197531
Ca	24	100	673	224	217	32	1.10864
Pv	20	95	61	282	192	54	-0.545679
Gs	1	205	84	45	28	160	0.0962963
Gm	1	188	57	62	45	157	-0.0123457
Gm|Gs	19	233	138	49	49	212	0.219753
Gm,Gs|Pv	4	277	4	50	39	268	-0.11358
Gm,Gs,Pv|Ca	14	316	43	51	49	298	-0.0197531
Mt	16	71	291	28	27	17	0.649383
Cc	16	57	22	156	42	26	-0.330864
Cc|Mt	18	98	32	271	268	84	-0.590123
Lj	34	50	24	400	318	22	-0.928395
Lj|Cc,Mt	4	365	0	6	0	360	-0.0148148
Lj,Cc,Mt|Gm,Gs,Pv,Ca	46	365	39	156	71	330	-0.288889
Note: 1. Grape (Vv): Vitis vinifera; Cultivated soybean (Gm): Glycine max; Wild soybean (Gs): Glycine soja; Barrel clover (Mt): Medicago truncatula; Bird’s-foot trefoil (Lj): Lotus japonicas; Pigeonpea (Cc): Cajanus cajan; Chickpea (Ca): Cicer arietinum; Common bean (Pv): Phaseolus vulgaris. 2, Branch means the node of the topology of the evolutioanary tree.

## Sheet: Table S6
Table S6. The gene pairs with outlier Ka/Ks values in wild and cultivated soybeans. The threshold for an outlier Ka/Ks value was set at 0.8.
R-gene in wild soybean	Position	Start	End	R-gene in cultivated soybean	Position	Start	End	Ka/Ks
GsXgR0443	scaffold987	2	1081	GmXgR0007	scaffold_1667	95	2771	0.9845
Gs01gR0004	Gs01	2750383	2757010	Gm01gR0008	Gm01	3432112	3436270	1.2663
Gs01gR0003	Gs01	2730838	2734282	Gm01gR0010	Gm01	3488013	3493990	0.8489
GsXgR0394	scaffold3619	254221	255591	Gm09gR0004	Gm09	5031722	5039396	0.9075
Gs18gR0006	Gs18	8543354	8547019	Gm18gR0003	Gm18	7951431	7954207	1.0159
Gs08gR0014	Gs08	30447461	30450502	Gm08gR0027	Gm08	42891821	42894906	1.0687
Gs03gR0001	Gs03	3670051	3673701	Gm03gR0013	Gm03	4784711	4788379	0.815
Gs18gR0005	Gs18	8448245	8452233	Gm18gR0004	Gm18	7973113	7976023	1.3012
Gs08gR0012	Gs08	30018520	30023253	Gm18gR0054	Gm18	50322440	50325611	1.0027
Gs18gR0014	Gs18	37534331	37537313	Gm08gR0026	Gm08	42872335	42875114	1.1786
GsXgR0046	scaffold497	231292	257920	Gm18gR0065	Gm18	55802123	55817805	0.8854
GsXgR0489	scaffold2679	76109	78796	Gm15gR0042	Gm15	46459227	46462344	0.8549
Gs19gR0013	Gs19	33459767	33462656	Gm19gR0031	Gm19	39473517	39476111	1.2323
Gs15gR0006	Gs15	28898096	28903484	Gm15gR0018	Gm15	40622408	40627798	0.8277
Gs01gR0015	Gs01	29883359	29888066	Gm01gR0037	Gm01	50973239	50977973	1.7213
Gs01gR0014	Gs01	29878089	29881781	Gm01gR0036	Gm01	50968118	50971659	2.2758
Gs05gR0007	Gs05	24974248	24978367	Gm05gR0013	Gm05	35346005	35349413	0.8275
GsXgR0657	scaffold2725	33007	33816	Gm07gR0008	Gm07	5658182	5659000	1.4409
GsXgR0657	scaffold2725	33007	33816	Gm07gR0008	Gm07	5658182	5659000	1.7827
GsXgR0657	scaffold2725	33007	33816	Gm07gR0008	Gm07	5658182	5659000	2.0291
GsXgR0657	scaffold2725	33007	33816	Gm07gR0008	Gm07	5658182	5659000	2.3022
